# Supplementary material for: Refinement Measure Using NMR for Subcutaneous Fat Mass Determination in Rats
Source: Animals (Basel). 2026 Jul 16;16(14):2210. doi: 10.3390/ani16142210 (PMC13403409; doi:10.3390/ani16142210)
Supplement: Supplementary file 1 [file animals-16-02210-s001.zip]

Archive with 1 entries (1 files):
- animals-4386926-supplementary.pdf
